# Supplementary material for: Ketogenic Diet: A Review of Composition Diversity, Mechanism of Action and Clinical Application
Source: J Nutr Metab. 2024 Oct 18;2024:6666171. doi: 10.1155/2024/6666171 (PMC11511599; doi:10.1155/2024/6666171)
Supplement: Supporting Information — Figure S1: Percentage of individual nutrients in selected types of KDs. ND: normal/habitual diet; CKD: classic KD; MCTD: medium-chain fatty acid–based diet; MAD: modified Atkins diet; MMKD: Mediterranean KD. Figure S2: Number of publications for the search of term “ketogenic diet” in PubMed from 1 January 1931 to 4 May 2023. Search data: 4 May 2023 (PubMed articles from before 1931 were not included due to lack of availability on PubMed). [file 6666171.f1.zip]

Archive with 2 entries (2 files):
- Figure_S1 - corrected - corrected.docx
- Figure_S2 - corrected.docx
